# Supplementary material for: Docosahexaenoic Acid (DHA) Decreases IL-6 and Prostaglandin-Endoperoxide Synthase 2 mRNA Expression and IL-6 Protein Release, While Increasing Resolvin D1 and CXCL8 mRNA Expression and Protein Release in BovineEndometrial Cells
Source: Animals (Basel). 2025 Aug 29;15(17):2545. doi: 10.3390/ani15172545 (PMC12427235; doi:10.3390/ani15172545)
Supplement: Supplementary file 1 [file animals-15-02545-s001.zip]

Archive with 1 entries (1 files):
- animals-3796875-supplementary.pdf
